# Supplementary material for: Synthesis and Rearrangement of New 1,3-Diamino-2,7-naphthyridines and 1-Amino-3-oxo-2,7-naphthyridines
Source: Int J Mol Sci. 2024 Nov 7;25(22):11977. doi: 10.3390/ijms252211977 (PMC11593454; doi:10.3390/ijms252211977)
Supplement: Supplementary file 1 [file ijms-25-11977-s001.zip]

Archive with 1 entries (1 files):
- ijms-3284500-supplementary.pdf
